# Supplementary material for: Disease Course and Long-Term Outcomes in Adult IgA Vasculitis Nephritis: A Prospective Observational Study
Source: Diagnostics (Basel). 2025 Apr 10;15(8):957. doi: 10.3390/diagnostics15080957 (PMC12025811; doi:10.3390/diagnostics15080957)
Supplement: Supplementary file 1 [file diagnostics-15-00957-s001.zip]

Archive with 2 entries (2 files):
- Supplementary File_ Histopathology_Table.pdf
- Supplementary File_Histopathology_dataset.xlsx
