# Supplementary material for: Disease Course and Long-Term Outcomes in Adult IgA Vasculitis Nephritis: A Prospective Observational Study
Source: Diagnostics (Basel). 2025 Apr 10;15(8):957. doi: 10.3390/diagnostics15080957 (PMC12025811; doi:10.3390/diagnostics15080957)
Supplement: Supplementary file 1 [file diagnostics-15-00957-s001.zip › Supplementary File_Histopathology_dataset.xlsx]

## Sheet: Sayfa1
	kresent oran	renal bx glomeruler skleroz	renal bx glomeruler skleroz-oran	KRESENT/SKEROZ ORAN	M	E	S	T	C	MEST-C Score	IGA	IGG	IGM	Fibrinogen	C3	C1q	Kappa	Lambda
patient_1	0.05	0	0		1	0	0	0	1	M1E0S0T0C1	1	0	1	1	1	0	1	1
patient_2					1	0	0	0	1	M1E0S0T0C1	1	0	0	0	1	0	1	1
patient_3					1	0	0	0	1	M1E0S0T0C1	1	0	0	0	1	0	1	1
patient_4					0	0	0	0	1	M0E0S0T0C1	1	0	0	0	1	0	1	1
patient_5	0.03	0	0		1	1	0	0	1	M1E1S0T0C1	1	0	0	1	1	0	1	1
patient_6	0.11	0	0		1	1	0	0	1	M1E1S0T0C1	1	0	0	0	1	0	1	1
patient_7	0.07	1	0.15	0.46	0	1	0	0	1	M0E1S0T0C1	1	0	0	0	1	0	1	1
patient_8	0.03	1	0.03	1	0	1	0	0	1	M0E1S0T0C1	1	0	0	0	1	0	1	1
patient_9	0.08	1	0.04	2	0	0	1	0	1	M0E0S1T0C1	1	0	0	1	1	0	1	1
patient_10	0.06	1	0.19	0.3	1	1	1	0	1	M1E1S1T0C1	1	1	0	0	0	0	1	1
patient_11	0.15	1	0.46	0.3	1	1	1	1	1	M1E1S1T1C1	1	0	0	0	1	0	1	1
patient_12	0.07	1	0.23	0.3	0	1	0	0	0	M0E1S0T0C0	1	0	0	0	1	0	0	0
patient_13	0.04	0	0		1	1	0	0	0	M1E1S0T0C0	1	0	1	0	0	0	0	0
patient_14	0.28	0	0		0	1	0	0	0	M0E1S0T0C0	1	0	1	0	0	0	0	0
patient_15					1	0	0	0	0	M1E0S0T0C0	1	0	0	0	1	0	1	1
patient_16					1	0	0	0	0	M1E0S0T1C0	1	0	0	0	1	0	1	1
patient_17					1	0	0	0	0	M1E0S0T0C0	1	0	0	0	1	0	0	1
patient_18					1	0	0	0	0	M1E0S0T0C0	1	0	0	1	0	0	1	0
patient_19	0	0	0.08		0	0	0	0	0	M0E0S0T0C0	1	0	1	0	1	0	1	1
patient_20	0	1	0.25		0	0	0	0	0	M1E0S0T0C0	1	0	0	0	1	0	1	1
patient_21	0	1	0.08		1	1	0	0	0	M1E1S0T0C0	1	1	0	1	0	0	1	0
patient_22	0	0	0		1	0	0	1	0	M1E0S0T1C0	1	0	0	0	1	0	1	1
patient_23	0	0	0.17		0	0	0	1	0	M0E0S0T1C0	1	0	0	0	1	0	1	1
patient_24	0	1	0.20		0	0	0	1	0	M0E0S0T0C0	1	0	1	0	0	0	0	0
patient_25					1	0	1	1	0	M1E0S1T1C0	1	0	1	1	0	0	1	0
patient_26	0	1	0.55		1	0	0	1	0	M1E0S0T1C0	1	0	0	1	0	0	0	0
patient_27	0.08	1	0.04	2	1	1	0	0	0	M1E1S0T0C0	1	1	0	1	0	0	0	0
